# Supplementary material for: MicroRNA and mRNA expression profiling in rat acute respiratory distress syndrome
Source: BMC Med Genomics. 2014 Jul 28;7:46. doi: 10.1186/1755-8794-7-46 (PMC4128536; doi:10.1186/1755-8794-7-46)
Supplement: Additional file 1 — Terms for up regulated gene. [file 1755-8794-7-46-S1.xlsx]

## Sheet: Terms for up regulated Gene
Category	Term	Count	%	PValue	Genes	List Total	Pop Hits	Pop Total	Fold Enrichment	Bonferroni	Benjamini	FDR
GOTERM_BP_FAT	GO:0042592~homeostatic process	6	5.76923	0.000234626	MT3, APC, TIMP1, MT2A, PRDX6, CCL2	10	661	8763	7.95431	0.0863808	0.0863808	0.324946
GOTERM_BP_FAT	GO:0019725~cellular homeostasis	5	4.80769	0.000530976	MT3, APC, MT2A, PRDX6, CCL2	10	418	8763	10.4821	0.184929	0.0971871	0.733977
INTERPRO	IPR003019:Metallothionein superfamily, eukaryotic	2	1.92308	0.00300133	MT3, MT2A	10	3	8988	599.2	0.0998596	0.0998596	2.62733
INTERPRO	IPR018064:Metallothionein, vertebrate, metal binding site	2	1.92308	0.00300133	MT3, MT2A	10	3	8988	599.2	0.0998596	0.0998596	2.62733
INTERPRO	IPR000006:Metallothionein, vertebrate	2	1.92308	0.00300133	MT3, MT2A	10	3	8988	599.2	0.0998596	0.0998596	2.62733
SP_PIR_KEYWORDS	metal-thiolate cluster	2	1.92308	0.00338685	MT3, MT2A	10	3	7964	530.933	0.184175	0.184175	3.3428
SP_PIR_KEYWORDS	chelation	2	1.92308	0.00338685	MT3, MT2A	10	3	7964	530.933	0.184175	0.184175	3.3428
UP_SEQ_FEATURE	metal ion-binding site:Divalent metal cation; cluster B	2	1.92308	0.00399703	MT3, MT2A	10	3	6747	449.8	0.161568	0.161568	3.67769
UP_SEQ_FEATURE	metal ion-binding site:Divalent metal cation; cluster A	2	1.92308	0.00399703	MT3, MT2A	10	3	6747	449.8	0.161568	0.161568	3.67769
UP_SEQ_FEATURE	region of interest:Alpha	2	1.92308	0.00399703	MT3, MT2A	10	3	6747	449.8	0.161568	0.161568	3.67769
UP_SEQ_FEATURE	region of interest:Beta	2	1.92308	0.00399703	MT3, MT2A	10	3	6747	449.8	0.161568	0.161568	3.67769
PIR_SUPERFAMILY	PIRSF002564:metallothionein	2	1.92308	0.00670139	MT3, MT2A	10	3	4021	268.067	0.0650287	0.0650287	3.95711
SP_PIR_KEYWORDS	metal binding	2	1.92308	0.0067635	MT3, MT2A	10	6	7964	265.467	0.334481	0.184207	6.57505
GOTERM_BP_FAT	GO:0030003~cellular cation homeostasis	3	2.88462	0.0195937	MT3, MT2A, CCL2	10	217	8763	12.1147	0.999509	0.921093	24.0026
GOTERM_BP_FAT	GO:0016477~cell migration	3	2.88462	0.0233158	APC, S100A9, CCL2	10	238	8763	11.0458	0.999886	0.896762	27.9083
GOTERM_BP_FAT	GO:0055080~cation homeostasis	3	2.88462	0.0244302	MT3, MT2A, CCL2	10	244	8763	10.7742	0.999927	0.851101	29.0409
GOTERM_BP_FAT	GO:0034614~cellular response to reactive oxygen species	2	1.92308	0.0253965	MT3, PRDX6	10	25	8763	70.104	0.99995	0.808077	30.0096
GOTERM_BP_FAT	GO:0010035~response to inorganic substance	3	2.88462	0.0273128	MT3, MT2A, PRDX6	10	259	8763	10.1502	0.999977	0.781965	31.8944
GOTERM_BP_FAT	GO:0048870~cell motility	3	2.88462	0.0277074	APC, S100A9, CCL2	10	261	8763	10.0724	0.99998	0.741339	32.2766
GOTERM_BP_FAT	GO:0051674~localization of cell	3	2.88462	0.0277074	APC, S100A9, CCL2	10	261	8763	10.0724	0.99998	0.741339	32.2766
SP_PIR_KEYWORDS	chemotaxis	2	1.92308	0.0301167	S100A9, CCL2	10	27	7964	58.9926	0.84035	0.457513	26.395
SP_PIR_KEYWORDS	disulfide bond	5	4.80769	0.0343598	TIMP1, PRDX6, S100A9, LCN2, CCL2	10	1200	7964	3.31833	0.877279	0.408125	29.5592
GOTERM_BP_FAT	GO:0034599~cellular response to oxidative stress	2	1.92308	0.0343979	MT3, PRDX6	10	34	8763	51.5471	0.999999	0.776282	38.4619
GOTERM_BP_FAT	GO:0030595~leukocyte chemotaxis	2	1.92308	0.0353935	S100A9, CCL2	10	35	8763	50.0743	0.999999	0.750264	39.3362
SP_PIR_KEYWORDS	Secreted	4	3.84615	0.0355024	TIMP1, S100A9, LCN2, CCL2	10	682	7964	4.67097	0.885694	0.351942	30.39
GOTERM_BP_FAT	GO:0043066~negative regulation of apoptosis	3	2.88462	0.0378733	APC, TIMP1, CCL2	10	309	8763	8.50777	1	0.741101	41.4639
GOTERM_BP_FAT	GO:0060326~cell chemotaxis	2	1.92308	0.0383748	S100A9, CCL2	10	38	8763	46.1211	1	0.715049	41.8857
GOTERM_BP_FAT	GO:0043069~negative regulation of programmed cell death	3	2.88462	0.0385515	APC, TIMP1, CCL2	10	312	8763	8.42596	1	0.687861	42.0336
GOTERM_BP_FAT	GO:0060548~negative regulation of cell death	3	2.88462	0.0387786	APC, TIMP1, CCL2	10	313	8763	8.39904	1	0.662989	42.2233
GOTERM_BP_FAT	GO:0006928~cell motion	3	2.88462	0.0453539	APC, S100A9, CCL2	10	341	8763	7.70938	1	0.696176	47.4703
SP_PIR_KEYWORDS	acetylated amino end	2	1.92308	0.0464974	MT3, S100A9	10	42	7964	37.9238	0.942547	0.378818	37.9459
GOTERM_BP_FAT	GO:0006800~oxygen and reactive oxygen species metabolic process	2	1.92308	0.0472695	MT3, PRDX6	10	47	8763	37.2894	1	0.688135	48.9136
GOTERM_BP_FAT	GO:0006873~cellular ion homeostasis	3	2.88462	0.0478003	MT3, MT2A, CCL2	10	351	8763	7.48974	1	0.670198	49.307
GOTERM_BP_FAT	GO:0055082~cellular chemical homeostasis	3	2.88462	0.0490422	MT3, MT2A, CCL2	10	356	8763	7.38455	1	0.658891	50.2164
GOTERM_BP_FAT	GO:0042176~regulation of protein catabolic process	2	1.92308	0.0492362	APC, TIMP1	10	49	8763	35.7673	1	0.640513	50.357
GOTERM_BP_FAT	GO:0050900~leukocyte migration	2	1.92308	0.0511992	S100A9, CCL2	10	51	8763	34.3647	1	0.636404	51.76
GOTERM_BP_FAT	GO:0050801~ion homeostasis	3	2.88462	0.0554349	MT3, MT2A, CCL2	10	381	8763	6.9	1	0.648506	54.6628
GOTERM_BP_FAT	GO:0033554~cellular response to stress	3	2.88462	0.0623941	MT3, APC, PRDX6	10	407	8763	6.45921	1	0.676141	59.0825
GOTERM_BP_FAT	GO:0042330~taxis	2	1.92308	0.0744762	S100A9, CCL2	10	75	8763	23.368	1	0.726248	65.8193
GOTERM_BP_FAT	GO:0006935~chemotaxis	2	1.92308	0.0744762	S100A9, CCL2	10	75	8763	23.368	1	0.726248	65.8193
GOTERM_BP_FAT	GO:0048878~chemical homeostasis	3	2.88462	0.0798695	MT3, MT2A, CCL2	10	468	8763	5.61731	1	0.736922	68.4808
GOTERM_BP_FAT	GO:0000302~response to reactive oxygen species	2	1.92308	0.0868714	MT3, PRDX6	10	88	8763	19.9159	1	0.753287	71.6496
GOTERM_BP_FAT	GO:0009894~regulation of catabolic process	2	1.92308	0.0953661	APC, TIMP1	10	97	8763	18.068	1	0.773294	75.0966

## Sheet: Terms for down regulated Gene
Category	Term	Count	%	PValue	Genes	List Total	Pop Hits	Pop Total	Fold Enrichment	Bonferroni	Benjamini	FDR
SP_PIR_KEYWORDS	signal	10	5.2356	0.000725996	FGFR4, IGFBP6, GABRB1, LCT, 394606, RAMP2, U06230, FBLN5, CES3, GNRH1	18	1517	8979	3.28829	0.0625924	0.0625924	0.785278		S100A4	S100A4
SP_PIR_KEYWORDS	disulfide bond	9	4.71204	0.00166101	FGFR4, IGFBP6, GABRB1, RAMP2, LIM2, U06230, EIF2AK1, FBLN5, CES3	18	1340	8979	3.35037	0.137528	0.0713063	1.78839		RAMP2	RAMP2
UP_SEQ_FEATURE	signal peptide	10	5.2356	0.0018977	FGFR4, IGFBP6, GABRB1, LCT, 394606, RAMP2, U06230, FBLN5, CES3, GNRH1	17	1516	7317	2.83913	0.127824	0.127824	1.95773		ACAA2	ACAA2
GOTERM_BP_FAT	GO:0045471~response to ethanol	3	1.57068	0.0047037	ALAD, LCT, GNRH1	15	90	12092	26.8711	0.595556	0.595556	5.70103		CES3	CES3
GOTERM_CC_FAT	GO:0005615~extracellular space	5	2.6178	0.00503852	ALAD, IGFBP6, U06230, FBLN5, GNRH1	17	492	10776	6.44189	0.215305	0.215305	4.70636		FGFR4	FGFR4
GOTERM_BP_FAT	GO:0010288~response to lead ion	2	1.04712	0.0160962	ALAD, LCT	15	14	12092	115.162	0.955649	0.789403	18.293		ALAD	ALAD
GOTERM_CC_FAT	GO:0044421~extracellular region part	5	2.6178	0.0165731	ALAD, IGFBP6, U06230, FBLN5, GNRH1	17	693	10776	4.57347	0.551647	0.330408	14.7423		GNRH1	GNRH1
SP_PIR_KEYWORDS	glycoprotein	9	4.71204	0.0177995	FGFR4, IGFBP6, GABRB1, 394606, RAMP2, LIM2, U06230, FBLN5, CES3	18	1949	8979	2.30349	0.797785	0.413046	17.7132		GABRB1	GABRB1
GOTERM_BP_FAT	GO:0010033~response to organic substance	5	2.6178	0.0185135	ALAD, LCT, RAMP2, U06230, GNRH1	15	928	12092	4.34339	0.972344	0.69759	20.7574		IGFBP6	IGFBP6
GOTERM_BP_FAT	GO:0050819~negative regulation of coagulation	2	1.04712	0.0217863	TSPAN8, U06230	15	19	12092	84.8561	0.985436	0.652609	23.9851		TSPAN8	TSPAN8
UP_SEQ_FEATURE	domain:EGF-like 4; calcium-binding	2	1.04712	0.0323335	U06230, FBLN5	17	15	7317	57.3882	0.906189	0.693715	28.9732		G8	G8
GOTERM_BP_FAT	GO:0006778~porphyrin metabolic process	2	1.04712	0.033075	ALAD, EIF2AK1	15	29	12092	55.5954	0.998432	0.725158	34.2133		SERPINH1	394606
GOTERM_BP_FAT	GO:0033013~tetrapyrrole metabolic process	2	1.04712	0.033075	ALAD, EIF2AK1	15	29	12092	55.5954	0.998432	0.725158	34.2133		LIM2	LIM2
UP_SEQ_FEATURE	domain:EGF-like 3; calcium-binding	2	1.04712	0.0344538	U06230, FBLN5	17	16	7317	53.8015	0.919895	0.568924	30.5765		SLC25A11	SLC25A11
GOTERM_MF_FAT	GO:0042802~identical protein binding	4	2.09424	0.0345551	ALAD, S100A4, PSMA4, EIF2AK1	16	588	11963	5.08631	0.939993	0.939993	31.1925		EIF2AK1	EIF2AK1
GOTERM_BP_FAT	GO:0050818~regulation of coagulation	2	1.04712	0.0364379	TSPAN8, U06230	15	32	12092	50.3833	0.999197	0.695105	37.0059		FBLN5	FBLN5
GOTERM_BP_FAT	GO:0048545~response to steroid hormone stimulus	3	1.57068	0.0434084	LCT, RAMP2, GNRH1	15	291	12092	8.31065	0.999801	0.703955	42.4503		PSMA4	PSMA4
UP_SEQ_FEATURE	disulfide bond	7	3.66492	0.0452349	FGFR4, IGFBP6, GABRB1, RAMP2, U06230, FBLN5, CES3	17	1272	7317	2.36862	0.96431	0.565352	38.2343		LCT	LCT
SMART	SM00179:EGF_CA	2	1.04712	0.0471596	U06230, FBLN5	5	61	5083	33.3311	0.352587	0.352587	24.2712		U06230	U06230
UP_SEQ_FEATURE	domain:EGF-like 2; calcium-binding	2	1.04712	0.0512603	U06230, FBLN5	17	24	7317	35.8676	0.977375	0.531275	42.1732
UP_SEQ_FEATURE	short sequence motif:Prevents secretion from ER	2	1.04712	0.0698397	394606, CES3	17	33	7317	26.0856	0.994553	0.580537	52.932
INTERPRO	IPR013091:EGF calcium-binding	2	1.04712	0.073739	U06230, FBLN5	18	46	10240	24.7343	0.995308	0.995308	54.7395
UP_SEQ_FEATURE	glycosylation site:N-linked (GlcNAc...)	8	4.18848	0.0796827	FGFR4, GABRB1, 394606, RAMP2, LIM2, U06230, FBLN5, CES3	17	1831	7317	1.88055	0.997468	0.574331	57.8658
GOTERM_CC_FAT	GO:0005788~endoplasmic reticulum lumen	2	1.04712	0.0800379	394606, CES3	17	56	10776	22.6387	0.981763	0.73678	54.8939
INTERPRO	IPR001881:EGF-like calcium-binding	2	1.04712	0.0966562	U06230, FBLN5	18	61	10240	18.6521	0.999188	0.971499	65.0766
GOTERM_BP_FAT	GO:0030198~extracellular matrix organization	2	1.04712	0.0972533	394606, FBLN5	15	88	12092	18.3212	1	0.914181	72.0238
INTERPRO	IPR018097:EGF-like calcium-binding, conserved site	2	1.04712	0.0981649	U06230, FBLN5	18	62	10240	18.3513	0.999277	0.910264	65.6755
